# Supplementary material for: Association of Sonographic Sarcopenia and Falls in Older Adults Presenting to the Emergency Department
Source: J Clin Med. 2023 Feb 4;12(4):1251. doi: 10.3390/jcm12041251 (PMC9968231; doi:10.3390/jcm12041251)
Supplement: Supplementary file 1 [file jcm-12-01251-s001.zip]

Archive with 1 entries (1 files):
- jcm-2138498-supplementary.pdf
